# Supplementary material for: Microbiomes in Suspended Soils of Vascular Epiphytes Differ from Terrestrial Soil Microbiomes and from Each Other
Source: Microorganisms. 2021 May 11;9(5):1033. doi: 10.3390/microorganisms9051033 (PMC8150705; doi:10.3390/microorganisms9051033)
Supplement: Supplementary file 1 [file microorganisms-09-01033-s001.zip]

Archive with 1 entries (1 files):
- microorganisms-1181359-supplementary.pdf
